# Supplementary material for: The WRKY Transcription Factor GmWRKY40 Enhances Soybean Resistance to Phytophthora sojae via the Jasmonic Acid Pathway
Source: Biology (Basel). 2025 Dec 11;14(12):1769. doi: 10.3390/biology14121769 (PMC12730507; doi:10.3390/biology14121769)
Supplement: Supplementary file 1 [file biology-14-01769-s001.zip]

Archive with 2 entries (1 files):
- biology-4014396-supplementary/
- biology-4014396-supplementary/biology-4014396-supplementary.pdf
